# Supplementary material for: Oropouche orthobunyavirus in Urban Mosquitoes: Vector Competence, Coinfection, and Immune System Activation in Aedes aegypti
Source: Viruses. 2025 Mar 28;17(4):492. doi: 10.3390/v17040492 (PMC12031340; doi:10.3390/v17040492)
Supplement: Supplementary file 1 [file viruses-17-00492-s001.zip]

Archive with 6 entries (6 files):
- Figure1S.pdf
- Figure2S.pdf
- Figure3S.pdf
- Figure4S.pdf
- Figure5.pdf
- Figure6.pdf
